# Supplementary material for: Deciphering DED assembly mechanisms in FADD-procaspase-8-cFLIP complexes regulating apoptosis
Source: Nat Commun. 2024 May 6;15:3791. doi: 10.1038/s41467-024-47990-2 (PMC11074299; doi:10.1038/s41467-024-47990-2)
Supplement: Supplementary file 13 — Source Data [file 41467_2024_47990_MOESM13_ESM.zip]

Archive with 7 entries (4 files):
- Source_Data_NCOMMS-24-07558-A/
- Source_Data_NCOMMS-24-07558-A/~$Source_Data_NCOMMS-24-07448-T_final.xlsx
- __MACOSX/
- __MACOSX/Source_Data_NCOMMS-24-07558-A/
- __MACOSX/Source_Data_NCOMMS-24-07558-A/._~$Source_Data_NCOMMS-24-07448-T_final.xlsx
- Source_Data_NCOMMS-24-07558-A/Source_Data_NCOMMS-24-07448-T_final.xlsx
- __MACOSX/Source_Data_NCOMMS-24-07558-A/._Source_Data_NCOMMS-24-07448-T_final.xlsx
