# Supplementary material for: Deciphering DED assembly mechanisms in FADD-procaspase-8-cFLIP complexes regulating apoptosis
Source: Nat Commun. 2024 May 6;15:3791. doi: 10.1038/s41467-024-47990-2 (PMC11074299; doi:10.1038/s41467-024-47990-2)
Supplement: Supplementary file 13 — Source Data [file 41467_2024_47990_MOESM13_ESM.zip › Source_Data_NCOMMS-24-07558-A/Source_Data_NCOMMS-24-07448-T_final.xlsx]

## Sheet: Figure 1a
Figure 1a
	Sample 1 (SDS-PAGE)
Figure 1a
	Negative-stain EM micrograph of Sample 1
Figure 1a
	Negative-stain EM micrograph (Sample 2)
Figure 1a
	Negative-stain EM micrograph (Sample 3)
Figure 1a
	Samples 2 and 3 (SDS-PAGE), the lower-left part of this image

## Sheet: Figure 1b
Figure 1b
	Peaks 1 and 2 (SDS-PAGE)
Figure 1b
	Negative-stain EM micrograph (Peak 1)
Figure 1b
	Negative-stain EM micrograph (Peak 2)

## Sheet: Figure 1c
Figure 1c
	Negative-stain EM micrograph (casp-8 FGLG)
Figure 1c
	Negative-stain EM micrograph (WT FADD pulldown casp-8 FGLG)
Figure 1c
	SDS-PAGE (WT FADD pulldown casp-8 FGLG), the upper right part of this image

## Sheet: Figure 6b
Cell-based experiments
Fig.6b, TC treatment, iMEF
FADD (western blotting, Fig. 6b left (top), Fig. 6b right (bottom))
Casp-8 (western blotting, left (top), right (bottom))
c-Casp-8 (western blotting, Fig. 6b left)														c-Casp-8 (western blotting, Fig 6b, right)
c-Casp-3 (western blotting, left (top), right (bottom))
PARP (western blotting, left (top), right (bottom))
RIPK1 (western blotting, left)										RIPK1 (western blotting, right)
RIPK3 (western blotting, left (top), right (bottom))
p-RIPK1 (western blotting, left)										p-RIPK1 (western blotting, right)
p-RIPK3 (western blotting, left (top), right (bottom))
GAPDH (western blotting, left (top), right (bottom))

## Sheet: Figure 6c
Cell-based experiments
Fig.6c, TCZ treatment, iMEF
FADD (western blotting, Fig. 6c left (top), Fig. 6c right (bottom))
Casp-8 (western blotting, left (top), right (bottom))
c-Casp-8 (western blotting, Fig. 6c left)														c-Casp-8 (western blotting, Fig 6c, right)
c-Casp-3 (western blotting, left (top), right (bottom))
PARP (western blotting, left (top), right (bottom))
RIPK1 (western blotting, left)															RIPK1 (western blotting, right)
MLKL (western blotting, left (top), right (bottom))
p-RIPK1 (western blotting, left)													p-RIPK1 (western blotting, right)
p-MLKL (western blotting, left (top), right (bottom))
GAPDH (western blotting, left (top), right (bottom))

## Sheet: Figure 6d
Cell-based experiments
Fig.6d, TRAIL+CHX treatment, HAP1
FADD (western blotting, Fig. 6d left (top), Fig. 6d right (bottom))
Casp-8 (western blotting, left (top), right (bottom))
c-Casp-8 (western blotting, Fig. 6d left)														c-Casp-8 (western blotting, Fig 6d, right)
c-Casp-3 (western blotting, left (top), right (bottom))
PARP (western blotting, left (top), right (bottom))
GAPDH (western blotting, left (top), right (bottom))

## Sheet: Supplementary Fig.2b
Supplementary Fig. 2a, SDS-PAGE,

## Sheet: Supplementary Fig.2d
Supplementary Fig. 2d, SDS-PAGE,

## Sheet: Supplementary Fig. 6a
Supplementary Fig. 6a
	cryo-EM micrograph of Complex B

## Sheet: Supplementary Fig. 6b
Supplementary Fig. 6b
	cryo-EM micrograph of Complex A

[truncated: 9 more sheets: Supplementray Fig. 15a, Supplementary Fig. 15b, Supplementary Fig. 15c, Supplementary Fig. 15d, Supplementary Fig. 15e, Supplementary Fig. 15f, Supplementary Fig. 15g, Supplementary Fig. 15h, Supplementary Fig. 15i]
